# Supplementary material for: Synchronous Acquisition and Processing of Electro- and Phono-Cardiogram Signals for Accurate Systolic Times’ Measurement in Heart Disease Diagnosis and Monitoring
Source: Sensors (Basel). 2025 Jul 6;25(13):4220. doi: 10.3390/s25134220 (PMC12252480; doi:10.3390/s25134220)
Supplement: Supplementary file 1 [file sensors-25-04220-s001.zip]

Archive with 1 entries (1 files):
- Script_Matlab.m
