# Supplementary material for: Synchronous Acquisition and Processing of Electro- and Phono-Cardiogram Signals for Accurate Systolic Times’ Measurement in Heart Disease Diagnosis and Monitoring
Source: Sensors (Basel). 2025 Jul 6;25(13):4220. doi: 10.3390/s25134220 (PMC12252480; doi:10.3390/s25134220)
Supplement: Supplementary file 1 [file sensors-25-04220-s001.zip › Script_Matlab.m]

clc, clear all, close all;
csv_files=dir('*.csv');
data=load("1-AM.mat"); %load data

fs = 20000; % Adjust based on your actual sampling rate
window_start = 0.15; % seconds before S1 (150 ms)
window_end = 0.35;   % seconds after S1 (350 ms)
slice=10; %window length
slice_=slice*fs %samples for window
window_number=10; 
S1_time_all = cell(1, 5);  % Cell array for S1_time_ (each cell will hold a vector)
S1_start_all = cell(1, 5);  % Cell array for S1_time_ (each cell will hold a vector)
S2_time_all = cell(1, 5);  % Cell array for S2_time
TQ_time_all = cell(1, 5);  % Cell array for TQ_time
TR_time_all = cell(1, 5);  % Cell array for TR_time
S1Q_all = cell(1, 5);  % Cell array for S1_time_ (each cell will hold a vector)
S1R_all=cell(1,5);% Cell array for S1R (each cell will hold a vector)
for s=1:1:window_number
    t=data.b(slice_*(s-1)+1:slice_*s,1); %time loading
    ecg=detrend(data.b(slice_*(s-1)+1:slice_*s,8)); %ecg loading
 
    hpFilt = designfilt('highpassiir', ...
        'FilterOrder', 4, ...
        'HalfPowerFrequency', 2, ...
        'SampleRate', fs);
    
    % Apply the filter
    ecg = filtfilt(hpFilt, ecg);% ecg filtering
    
    pcg=detrend(data.b(slice_*(s-1)+1:slice_*s,3)-mean(data.b(slice_*(s-1)+1:slice_*s,3)));
    
    figure(1);%plot PCG and ECG
    fig_=gcf;
    fig_.WindowState='maximized';   
    subplot(2,1,1);
    plot(t,pcg,"r");hold on
    xlabel('Time [s]','fontweight','bold','fontsize',16);
    ylabel('Voltage [V]','fontweight','bold','fontsize',16);
    title('Simultaneous PCG and ECG Acquisition','fontweight','bold','fontsize',16);
    lgd=legend('PCG');
    %xlim([0 10]);
    subplot(2,1,2);
    plot(t,ecg,"b");hold on
    xlabel('Time [s]','fontweight','bold','fontsize',16);
    ylabel('Voltage [V]','fontweight','bold','fontsize',16);
    lgd=legend('ECG');
    %xlim([0 11]);
    A_S1_th=0.1*max(pcg.^2);% parametric threshold on S1 sound
    peak_S1=find(pcg.^2>=A_S1_th); %find S1 peak
    S1_sign=generate_signal(peak_S1, length(pcg));%generate logic signal
    figure(2);
    fig_=gcf;
    fig_.WindowState='maximized';
    subplot(2,1,1);
    plot(t,(pcg.^2));hold on
    xlabel('Time [s]','fontweight','bold','fontsize',18);
    ylabel('Amplitude [V^2]','fontweight','bold','fontsize',18);
    
    subplot(2,1,2);
    plot(t, pcg);hold on
    %xlim([0 11])
    T_S1_th=0.01;% Amplitude threshold on S1 determination
    S1_time = find_center_points(S1_sign); % find center of logic signal
    S1_time=S1_time(pcg(round(S1_time))>=T_S1_th); %Amplitude filtering on S1
    differences = diff(S1_time);
    threshold=0.425*fs;
    keep_index = [true, abs(differences) >= threshold]; %time filtering on S1 sounds
    S1_time=S1_time(keep_index);
    % Detection of S2 sounds
    %Determines ranges around the S1 sounds
    for j = 1:length(S1_time)  % Prevent index overflow at j+1
        % Ensure range indices are integers
        if j<length(S1_time)
            start_idx = round(S1_time(j));
            end_idx = round(S1_time(j+1));
        elseif j==length(S1_time)
            start_idx = round(S1_time(j));
            end_idx = length(t);
        end        
        if start_idx >= end_idx || end_idx > length(pcg)
            S2_time(j) = NaN;  % Or handle appropriately
            continue;
        end
        
        range = start_idx:end_idx;
        
        [~, peak_S2] = findpeaks(pcg(range).^2);% find S2 sounds on squared PCG
        
        differences1 = peak_S2;  % Relative to start of range
        indices_logical = (differences1 < 10000) & (differences1 > 2500); %time filtering
        peak_S2_index = find(indices_logical);
        
        if ~isempty(peak_S2_index)
            peak_S2 = peak_S2(peak_S2_index);
            S2_time(j) = mean(start_idx + peak_S2);  % Convert back to full signal index
        else
            S2_time(j) = NaN;  % No valid peaks found
        end
    end
    
    nan_mask = isnan(S1_time);    % Logical mask: true where NaN
    S1_time = S1_time(~nan_mask); % S2_time without NaNs
    nan_mask = isnan(S2_time);    % Logical mask: true where NaN  
    S2_time = S2_time(~nan_mask); % S2_time without NaNs
    S1_time_=(t(round(S1_time)));
    %Synchronize S1 and S2 times and exclude spurious S1 and S2 sounds (artifacts)
    % Parameters
    tolerance = 0.4;     % 30% tolerance
    N = 4;               % use last 5 S1s for the mean
    valid_S1_locs = []; % Initialize array for valid S1 locations
    if s==1
        valid_S1_locs(1)=S1_time(1);
    end
    for i = 1:length(S1_time)
        % Round the time to an index in the PCG signal
        idx = round(S1_time(i));        
        % Ensure index is valid
        if idx < 1 || idx > length(pcg)
            continue; % Skip if index is out of bounds
        end        
        amp = pcg(idx);  % Get the amplitude at the S1 time        
        if i == 1 && s>1
            % For the first S1, we don't have a previous value
            %prev_amp = mean(pcg(round(S1_time_all{s-1})));  % Use mean of previous S1 times
            prev_pcg=detrend(data.b(slice_*(s-2)+1:slice_*(s-1),3)-mean(data.b(slice_*(s-2)+1:slice_*(s-1),3)));
            prev_pcg_vals = prev_pcg(round(S1_time_all{s-1}));
            prev_env = envelope(prev_pcg_vals);
            prev_amp = 0.04;
            if (amp > (1 - tolerance) * prev_amp) && (amp < (1 + tolerance) * prev_amp)
                valid_S1_locs(1) = S1_time(i);  % Store valid S1 location
            end
        else
            % Calculate previous amplitudes within a window
            if i <= N
               pcg_pr=pcg(round(S1_time(1:i-1)));            
               prev_amps =mean(pcg_pr);  % Use column vector

if prev_amps < 1.4*min(pcg_pr) | prev_amps > 0.5*max(pcg_pr) % if both the condition are true use default threshold
    prev_amps = 0.04;
end
            else
                pcg_pr=pcg((round(S1_time(i-N:i-1))));  % Use last N S1 times
                prev_amps =mean(pcg_pr);
                if prev_amps<0.02||prev_amps>0.07
                   prev_amps=0.04;
                end
                
            end
            
            % Ensure that prev_amps is not empty
            if ~isempty(prev_amps)
                mean_amp = prev_amps;  % Mean of previous S1 amplitudes
                % Accept S1 only if amplitude is within tolerance
                if amp > (1 - tolerance) * mean_amp && amp < (1 + tolerance) * mean_amp
                    valid_S1_locs(end + 1) = S1_time(i);  % Store valid S1 location
                end
            end
        end
    end
     S1_time_=(t(round(valid_S1_locs)));
     S1_time=valid_S1_locs;
     S2_time_=(t(round(S2_time)));
     % Remove spurious S2 sounds 
     
     max_distance = 0.4;  % maximum distance between S1 and S2 in seconds
     S2_near_S1 = [];
     
     for i = 1:length(S2_time_)
         % Check if there is any S1_time_ within 0.4 seconds of this S2_time_
         if any(abs(S1_time_ - S2_time_(i)) <= max_distance)
             S2_near_S1(end+1) = S2_time_(i);
         end
     end
    S2_time_=S2_near_S1;
    
    [idx_logical, idx_in_t] = ismembertol(S2_near_S1, t, 1e-3);  % find the corresponding index with 1 ms tolerance
    S2_time = idx_in_t(idx_logical);
    
    S1_time_all{s}=S1_time_; %store S1_time_ over s-window
    S2_time_all{s}=S2_time_; %store S2_time_ over s-window
    
    %plot S1 and S2 times
    plot(S1_time_,pcg(round(S1_time)),'*g','MarkerFaceColor', 'g', 'MarkerEdgeColor', 'g');
    plot(S2_time_,pcg(round(S2_time)),'d','MarkerFaceColor', 'b', 'MarkerEdgeColor', 'b');
    xlabel('Time [s]','fontweight','bold','fontsize',18);
    ylabel('Amplitude [V]','fontweight','bold','fontsize',18);
    legend('PCG[V]','S1','S2','fontsize',16);
    %xlim([0 11]);
    subplot(2,1,1);
    plot(S1_time_,pcg(round(S1_time)).^2,'*g','MarkerFaceColor', 'g', 'MarkerEdgeColor', 'g');
    plot(S2_time_,pcg(round(S2_time)).^2,'d','MarkerFaceColor', 'b', 'MarkerEdgeColor', 'b');
    legend('PCG^2[V^2]','S1','S2','fontsize',16);
    
    % S1 onset detection
    Fc = 40;            % Cutoff frequency (Hz)
    N = 4;               % Filter order 
    Wn = Fc / (fs/2);    % Normalized cutoff frequency
    [b, a] = butter(N, Wn, 'low');   % Design Butterworth low-pass filter
    pcg_=filter(b,a,pcg); % filter PCG for isultating low-frequency components
    figure(3)
    fig_=gcf;
    fig_.WindowState='maximized';
    hold on
    plot(t, pcg_.^2);
    % Parameters
    exclude_window = 0.06;
    min_peak_distance_sec = 0.2;
    min_peak_distance_samples = round(min_peak_distance_sec * fs);
    inv_signal = -pcg;% inversion of the signal
    S1_start_th=0.2*max(-pcg);% adaptative threshold on S1 onset
    [neg_peaks, neg_locs] = findpeaks(inv_signal, ... %find peaks on inverted signal
        'MinPeakHeight', S1_start_th, 'MinPeakDistance', min_peak_distance_samples);    
    % Find beginning of each negative peak
    beginning_locs = zeros(size(neg_locs));    
    for i = 1:length(neg_locs)
        idx = neg_locs(i);
        % Go backwards until slope is no longer negative (signal starts falling)
        while idx > 1 && pcg(idx) < pcg(idx - 1)
            idx = idx - 1;
        end
        beginning_locs(i) = idx;
    end
    time_vector = (0:length(pcg)-1) / fs;
    peak_times = time_vector(neg_locs);
    S1_start = time_vector(beginning_locs)+t(1);
    
    
    %Filtering S1 onset time with respect to S1 time
    % Tollerance in seconds on S1_onset detection
    toll = 0.05; %50 ms maximum distance on S1
    % Pre-allocate logical mask
    valid_idx = false(size(S1_start));
    
    for i = 1:length(S1_start)
        %Calculate the time differences with each S1_time
        time_diffs = abs(S1_time_ - S1_start(i));
        
        % If at least one distance is within 50ms, keep that S1_start
        if any(time_diffs <= toll)
            valid_idx(i) = true;
        end
    end
    
    S1_start = S1_start(valid_idx);
    
    valid_idx = ~isnan(S1_start);  % Only use non-NaN times
    S1_start_clean = S1_start(valid_idx);
    S1_start_idx = zeros(size(S1_start_clean));
    
    
    S1_start_idx = zeros(size(S1_start));
    for i = 1:length(S1_start)
        [~, idx] = min(abs(t - S1_start(i))); % Find closest time index
        S1_start_idx(i) = idx;
    end
    tolerance_sec = 0.05;  % 50 ms tolerance
    selected_S1_starts = [];
    
    for i = 1:length(S1_time)
        % Find S1_start elements within ±0.05 seconds of current S1_time
        idx = find(abs(S1_start - S1_time_(i)) <= tolerance_sec);  % S1_time is in samples
        selected_S1_starts = [selected_S1_starts; S1_start(idx)];
    end
    S1_start=selected_S1_starts';
    S1_start_all{s}=S1_start; % store S1 start
    %plot S1_onset signals
    plot(t, pcg, S1_start,pcg(S1_start_idx),'*r','MarkerSize',10);
    xlabel('Time [s]','fontweight','bold','fontsize',16);
    ylabel('Voltage [V]','fontweight','bold','fontsize',16);
    legend('PCG', 'S1-Start');
    %xlim([0 11]);
    
    %Find ECG peaks
    R_peak_th=0.5*max(ecg);
    [R2,TR2]   = findpeaks( ecg, t, 'MinPeakHeight', R_peak_th);
    for i = 1:length(TR2)% starting from R-peak search for Q and S peaks
        end_idx = find(t == TR2(i));
        if isempty(end_idx)
            continue; % Skip if t doesn't contain exact TR2(i)
        end     
        start_idx = end_idx - 5000;
        start_idx = max(start_idx, 1); % Ensure within bounds
        
        start_idx1 = end_idx + 5000;
        start_idx1 = min(start_idx1, length(t)); % Ensure within bounds
        
        range = start_idx:end_idx; %range to left
        range1 = end_idx:start_idx1;%range to right
        
        if isempty(range) || isempty(range1)
            continue; % Prevents findpeaks on empty vector
        end
        S_th=0.2*max(-ecg); %threshold on S-peaks
        range_time_span = t(range1(end)) - t(range1(1)); % time threshold for Q-peak search
        min_peak_distance = min(0.05, 0.9 * range_time_span); % for safety
        [Q2(i), TQ2(i)] = findpeaks(-ecg(range), t(range), 'MinPeakHeight', S_th); %find Q-peak
        [qs, ts] = findpeaks(-ecg(range1), t(range1), ...
            'MinPeakHeight', S_th, 'MinPeakDistance', min_peak_distance);
        
        if ~isempty(qs)
            [S2(i), idx] = max(qs);     % Get the most negative (largest in magnitude)
            TS2(i) = ts(idx);
        else
            S2(i) = NaN;
            TS2(i) = NaN;
        end
    end
    %plot ECG and QRS peaks positions
    figure(4)
    fig_=gcf;
    fig_.WindowState='maximized';
    subplot(2,1,1)
    plot(t, ecg,'-b')
    hold on
    plot(TR2, R2, '^r','MarkerFaceColor', 'r', 'MarkerEdgeColor', 'r')
    plot(TQ2, -Q2, 'vg','MarkerFaceColor', 'g', 'MarkerEdgeColor', 'g')
    plot(TS2, -S2, 'vb','MarkerFaceColor', 'b', 'MarkerEdgeColor', 'b')
    grid
    %axis([0  10    ylim])
    xlabel('Time [s]','fontweight','bold','fontsize',16);
    ylabel('Voltage [V]','fontweight','bold','fontsize',16);
    legend('ECG', 'R', 'Q', 'S')
    subplot(2,1,2)
    plot(t, ecg); hold on
    plot(TR2, R2, '^r','MarkerFaceColor', 'r', 'MarkerEdgeColor', 'r')
    plot(TQ2, -Q2, 'vg','MarkerFaceColor', 'g', 'MarkerEdgeColor', 'g')
    plot(TS2, -S2, 'vb','MarkerFaceColor', 'b', 'MarkerEdgeColor', 'b')
    grid
    %axis([0  2    ylim])
    xlabel('Time [s]','fontweight','bold','fontsize',16);
    ylabel('Voltage [V]','fontweight','bold','fontsize',16);
    legend('ECG', 'R', 'Q', 'S')
    
    figure(9);
    fig_=gcf;
    fig_.WindowState='maximized';
    subplot(2,1,1)
    plot(t, pcg);hold on
    %plot S1 and S2 times
    plot(S1_time_,pcg(round(S1_time)),'*g','MarkerFaceColor', 'g', 'MarkerEdgeColor', 'g');
    plot(S2_time_,pcg(round(S2_time)),'d','MarkerFaceColor', 'b', 'MarkerEdgeColor', 'b');
    plot(S1_start,pcg(S1_start_idx),'sm','MarkerFaceColor', 'm', 'MarkerEdgeColor', 'm');
    xlabel('Time [s]','fontweight','bold','fontsize',18);
    ylabel('Amplitude [V]','fontweight','bold','fontsize',18);
    legend('PCG[V]','S1','S2','fontsize',16);
    
    subplot(2,1,2)
    plot(t, ecg); hold on
    plot(TR2, R2, '^r','MarkerFaceColor', 'r', 'MarkerEdgeColor', 'r')
    plot(TQ2, -Q2, 'vg','MarkerFaceColor', 'g', 'MarkerEdgeColor', 'g')
    plot(TS2, -S2, 'vb','MarkerFaceColor', 'b', 'MarkerEdgeColor', 'b')
    grid
    %axis([0  2    ylim])
    xlabel('Time [s]','fontweight','bold','fontsize',18);
    ylabel('Voltage [V]','fontweight','bold','fontsize',18);
    legend('ECG', 'R', 'Q', 'S','fontsize',16)
    
    %final plot with segmented PCG and ECG
    figure(5)
    fig_=gcf;
    fig_.WindowState='maximized';
    subplot(2,1,1);
    plot(t,pcg,"r");hold on
    plot(S1_time_,pcg(round(S1_time)),'*g','MarkerFaceColor', 'g', 'MarkerEdgeColor', 'g');%,S2_time_,pcg(round(S2_time)),'d');
    plot(S2_time_,pcg(round(S2_time)),'d','MarkerFaceColor', 'b', 'MarkerEdgeColor', 'b');
    plot(S1_start,pcg(S1_start_idx),'sm','MarkerFaceColor', 'm', 'MarkerEdgeColor', 'm');
    xlabel('Time [s]','fontweight','bold','fontsize',18);
    ylabel('Voltage [V]','fontweight','bold','fontsize',18);
    %title('Simultaneous PCG and ECG Acquisition','fontweight','bold','fontsize',16);
    lgd=legend('PCG','S1','S2','S1-Start','fontsize',16);
    %xlim([0 5]);
    %xlim([0 10]);
    subplot(2,1,2);
    plot(t,ecg,"b");hold on
    plot(TR2, R2, '^r','MarkerFaceColor', 'r', 'MarkerEdgeColor', 'r')
    plot(TQ2, -Q2, 'vg','MarkerFaceColor', 'g', 'MarkerEdgeColor', 'g')
    plot(TS2, -S2, 'vb','MarkerFaceColor', 'b', 'MarkerEdgeColor', 'b')
    xlabel('Time [s]','fontweight','bold','fontsize',18);
    ylabel('Voltage [V]','fontweight','bold','fontsize',18);
    lgd=legend('ECG', 'R', 'Q', 'S','fontsize',16);
    
    %xlim([0 10]);
    %Calculation parameters
    
    % Tollerance on the alignement of ECG and PCG peaks
    toll = 0.2;
    % Preallocate logical mask
    valid_idx1 = false(size(S1_start));
    % Preallocate arrays
    TQ2_selected = [];
    Q2_selected=[];
    TR2_selected=[];
    R2_selected=[];
    S1_start_selected = [];
    % Align PCG and ECG peaks
    for i = 1:length(TQ2)
        [min_diff, idx] = min(abs(S1_start - TQ2(i)));
        if min_diff <= toll
            TQ2_selected(end+1) = TQ2(i);
            Q2_selected(end+1)=Q2(i);
            TR2_selected(end+1)=TR2(i);
            R2_selected(end+1)=R2(i);
            S1_start_selected(end+1) = S1_start(idx);
        end
    end
    S1_start=S1_start_selected;
    TQ2=TQ2_selected;
    Q2=Q2_selected;
    TR2=TR2_selected;
    R2=R2_selected;

    %Store R and Q peaks
    TR_time_all{s}=TR2;
    TQ_time_all{s}=TQ2;
    
    % Calculate systolic times
    EMAT=(S1_start-TQ2)*1000;
    PEP=(S1_time_-TQ2)*1000;
    LVET=(S2_time_-S1_time_)*1000;
    LVST=(S2_time_'-S1_start)*1000;
    S1R=(S1_start-TR2)*1000;
    
    % Find the good indices where NOT (EMAT < 0 and S1R < 0)
    good_idx = ~(EMAT < 0 & S1R < 0);
    
    % Apply the filter
    EMAT = EMAT(good_idx);
    S1R=S1R(good_idx);
    TR2_  = TR2(good_idx);
    % Store S1Q and S1R times over the different windows
    S1Q_all{s}=EMAT;
    S1R_all{s}=S1R;
    % Superimposed Figure
    if s==1
    figure(7)
    %ax=axes('Units','Normalize');
    fig_=gcf;
    fig_.WindowState='maximized';
    plot(t,10*pcg,t,ecg);
    xlabel('Time [s]','fontweight','bold','fontsize',16);
    ylabel('Voltage [V]','fontweight','bold','fontsize',16);
    xlim([0 1])
    %lgd=legend('ECG','10×PCG[V]', 'R', 'Q', 'S','S1','S2','S1-Start')
    
    hold on
    plot(TR2, R2, '^r','MarkerFaceColor', 'r', 'MarkerEdgeColor', 'r')
    plot(TQ2, -Q2, 'vg','MarkerFaceColor', 'g', 'MarkerEdgeColor', 'g')
    plot(TS2, -S2, 'vb','MarkerFaceColor', 'b', 'MarkerEdgeColor', 'b')
    plot(S1_time_,10*pcg(round(S1_time)),'*g','MarkerFaceColor', 'g', 'MarkerEdgeColor', 'g');
    plot(S2_time_,10*pcg(round(S2_time)),'d','MarkerFaceColor', 'b', 'MarkerEdgeColor', 'b');
    plot(S1_start,10*pcg(S1_start_idx),'sm','MarkerFaceColor', 'm', 'MarkerEdgeColor', 'm');
    hold off
    lgd=legend('ECG','10×PCG[V]', 'R', 'Q', 'S','S1','S2','S1-Start')
    end
    %figure systolic times
    figure(8)
    fig_=gcf;
    fig_.WindowState='maximized';
    plot(TR2_',EMAT,'-om','MarkerFaceColor', 'm', 'MarkerEdgeColor', 'm');hold on
    xlabel('Time [s]','fontweight','bold','fontsize',16);
    ylabel('Systolic Times [ms]','fontweight','bold','fontsize',16);    
    %plot(TR2',PEP,'-sg','MarkerFaceColor', 'g', 'MarkerEdgeColor', 'g');
    %plot(TR2',LVET,'-dr','MarkerFaceColor', 'r', 'MarkerEdgeColor', 'r');
    %plot(TR2',LVST,'-*b','MarkerFaceColor', 'b', 'MarkerEdgeColor', 'b');
    plot(TR2_', S1R, '-dr', 'MarkerFaceColor', 'b', 'MarkerEdgeColor', 'b');
    lgd=legend('Q-S1 onset','R-S1 onset')

end
S1R_all=cell2mat(S1R_all);
S1Q_all=cell2mat(S1Q_all);
TR_time_all=cell2mat(TR_time_all);
S1R_mean=mean(S1R_all);
S1Q_mean=mean(S1Q_all);

% save figures
saveas(figure(5),"PCG_&_ECG plots"+4+".png");
saveas(figure(5),"PCG_&_ECG plots"+4+".svg");
saveas(figure(2),"PCG^2&_PCG plots"+4+".png");
saveas(figure(2),"PCG^2&_PCG plots"+4+".svg");
saveas(figure(4),"Segmented ECG plots"+4+".png");
saveas(figure(4),"Segmented ECG plots"+4+".svg");
saveas(figure(6),"Segmented PCG plots_S1_start"+4+".png");
saveas(figure(6),"Segmented PCG plots_S1_start"+4+".svg");
saveas(figure(7),"Overlapped PCG&ECG plots"+4+".png");
saveas(figure(7),"Overlapped PCG&ECG plots"+4+".svg");
saveas(figure(8),"Systolic Times "+4+".png");
saveas(figure(8),"Systolic Times "+4+".svg");
saveas(figure(9),"Segmented ECG and PCG "+4+".png");
saveas(figure(9),"SSegmented ECG and PCG "+4+".svg");

function signal = generate_signal(indexes, length)
signal = zeros(1, length);        % Initialize the signal with zeros
signal(indexes) = 1;              % Set the values at the given indices to 1
end

function center_points = find_center_points(signal)
% Find the points where the signal changes
change_points = find(diff(signal) ~= 0);

% Calculate the center points between change points
center_points = (change_points(1:end-1) + change_points(2:end)) / 2;
end
